# Supplementary material for: Development of an Inactivated Vaccine against SARS CoV-2
Source: Vaccines (Basel). 2021 Nov 2;9(11):1266. doi: 10.3390/vaccines9111266 (PMC8624180; doi:10.3390/vaccines9111266)
Supplement: Supplementary file 1 [file vaccines-09-01266-s001.zip]

Archive with 1 entries (1 files):
- vaccines-1429720-supplementary.pdf
